# Supplementary material for: Engineering shape memory and morphing protein hydrogels based on protein unfolding and folding
Source: Nat Commun. 2022 Jan 10;13:137. doi: 10.1038/s41467-021-27744-0 (PMC8748998; doi:10.1038/s41467-021-27744-0)
Supplement: Supplementary file 6 — Source Data [file 41467_2021_27744_MOESM6_ESM.xlsx]

## Sheet: Figure1
Fig. 1C	GdmCl conc.	20%(FL)8 SD	20%(FL)8 Std	20%(GB1)8 SD	20%(GB1)8 Std	20%DGRFL SD	20%DGRFL Std
	0	-7	3	64	5	-66	1
	0.5	15	3	33	2	-61	1
	1	94	10	45	2	-45	2
	1.5	289	36	73	1	-24	6
	2	498	48	122	6	-3	8
	2.5	663	71	195	7	10	10
	3	802	68	299	2	20	13
	4	925	85	366	10	34	12
	5	1074	128	417	15	47	13
	6	1204	109	460	4	57	16
	7	1280	144	489	3	76	17

## Sheet: Figure2
Fig. 2C	GdmCl Conc.	DGR bending angle	DRG bending angle Std		Fig. 2D	cycle #	Bending angle	Bending angle Std		Fig. 2E	ratio 1:1	ratio 2			Fig. 2F	0.1	0.15	0.2
	0	151.45	15.25			1	106.38	18.05			91.47	41.21	83.26			54.31	72.46	102.44
	0.5	109.71	14.25				-41.13	13.54			88.54	68.41	65.5			27.11	62.9	93.23
	1	77.33	4.56			2	109.11	22.19			92.89	53.14	86.14			46.81	86.71	94.94
	1.5	48.25	11.44				-39.61	14.17			93.46	43.26	79.39		average	42.74	74.02	96.87
	2	45.34	11.67			3	113.11	22.78			112.4	39.03	91.99		std	14.05	11.98	4.9
	2.5	55.61	17.48				-40.52	13.38		average	95.75	49.01	81.26
	3	59.85	11.15			4	107.31	25.82		std	9.5	12.11	9.94
	4	69.25	12.43				-41.11	15.96
	5	69.53	14.63			5	110	22.56
	6	69.91	10.68				-39.45	14.16
	7	66.56	15.21			6	107.47	26.84
							-42.45	12.75
						7	106.49	27.95
							-39.14	17.62

## Sheet: Figure3
Fig. 3B	GdmCl conc.	Bending angle	Bending angle Std.		Fig. 3C	cycle#	bending angle	bending angle Std.
	0	151.45	15.25			1	159.72	4.89
	0.5	109.71	14.25				98.44	6.78
	1	77.33	4.56			2	171.81	9.79
	1.5	48.25	11.44				91.17	4.61
	2	45.34	11.67			3	165.81	12.42
	2.5	55.61	17.48				89.17	2.2
	3	59.85	11.15			4	161.14	6.54
	4	69.25	12.43				82.08	0.44
	5	69.53	14.63			5	166.67	7.72
	6	69.91	10.68				92.69	9.58
	7	66.56	15.21			6	167.29	8.07
							87	11.65
						7	164.24	4.83
							92.92	7.95

## Sheet: Figure4
Fig. 4C	hinge width	folding angle
	0	180
	1	115
	1.5	90
	2	65
	3	12
